# Supplementary material for: Synergistic Adsorption and Fluorescence in Porous Aromatic Frameworks for Highly Sensitive Detection of Radioactive Uranium
Source: Molecules. 2025 Apr 25;30(9):1920. doi: 10.3390/molecules30091920 (PMC12073300; doi:10.3390/molecules30091920)
Supplement: Supplementary file 1 [file molecules-30-01920-s001.zip]

Archive with 1 entries (1 files):
- molecules-3595298-supplementary.pdf
